# Supplementary material for: Earliest Pottery on New Guinea Mainland Reveals Austronesian Influences in Highland Environments 3000 Years Ago
Source: PLoS One. 2015 Sep 2;10(9):e0134497. doi: 10.1371/journal.pone.0134497 (PMC4557931; doi:10.1371/journal.pone.0134497)
Supplement: S1 Dataset — (XLSX) [file pone.0134497.s003.xlsx]

## Sheet: W1
W1	Na2O	MgO	Al2O3	SiO2	P2O5	K2O	CaO	TiO2	FeO	PbO	Total	Project Path
Spectrum 1	0.2	2.22	31.28	41.98		1.81	0.96	2.45	19.1		100	W1/Specimen 1/Site 5
Spectrum 2	0.21	2.31	33.56	43.38		2.06	0.72	0.56	17.19		100	W1/Specimen 1/Site 5
Spectrum 3	0.24	1.86	33.26	43.5		2.47	0.6	0.78	17.29		100	W1/Specimen 1/Site 5
Spectrum 4	0.18	1.57	30.48	36.76		1.86	0.7	1.27	27.18		100	W1/Specimen 1/Site 5
Spectrum 6	0.25	1.36	33.21	44.63		2.26	0.74	0.74	16.82		100	W1/Specimen 1/Site 5
Spectrum 7	0.27	2	35.82	43.87		1.73	0.93	0.57	14.81		100	W1/Specimen 1/Site 5
Spectrum 8	0.26	1.28	29.8	39.34		2.02	0.76	9.52	17.02		100	W1/Specimen 1/Site 5
Spectrum 9	0.22	1.58	22.8	57.27		1.23	0.65	1.38	14.88		100	W1/Specimen 1/Site 6
Spectrum 10	0.28	2.24	31.75	47.73		1.86	0.51	0.36	15.28		100	W1/Specimen 1/Site 6
Spectrum 11	0.28	1.5	32.26	43.18	0.47	1.77	0.42	0.9	19.22		100	W1/Specimen 1/Site 6
Spectrum 12	0.18	1.3	34.22	47.48		2.46	0.46	1.12	12.77		100	W1/Specimen 1/Site 6
Spectrum 13	0.19	1.22	23.85	53.23		1.18	0.37	0.74	19.21		100	W1/Specimen 1/Site 6
Spectrum 14	0.16	1.5	27.06	39.45	0.48	1.33	0.28	1.29	28.04	0.4	100	W1/Specimen 1/Site 6
Spectrum 15	0.02	1.23	30.78	45.11	0.35	1.32	0.49	0.76	19.93		100	W1/Specimen 1/Site 6
Spectrum 16	0.17	5.05	27.34	46.34		1.16	1.34	0.62	17.98		100	W1/Specimen 1/Site 6
Spectrum 17	0.23	1.79	30.41	43.08	0.35	1.29	0.85	0.99	21.01		100	W1/Specimen 1/Site 7
Spectrum 18	0.2	2.39	26.38	45.87		1.14	0.83	0.93	22.26		100	W1/Specimen 1/Site 7
Spectrum 19	0.27	1.16	31.19	40.43	0.4	2.79	0.64	1.31	21.82		100	W1/Specimen 1/Site 7
Spectrum 20	0.26	1.4	32.37	44.18		1.6	0.85	1.07	18.27		100	W1/Specimen 1/Site 7
Spectrum 21	0.1	1.35	28.68	43.21	0.46	1.28	0.72	1.01	23.18		100	W1/Specimen 1/Site 7
Spectrum 22	0.03	1.5	29.34	46.65		2.42	0.53	0.88	18.65		100	W1/Specimen 1/Site 7
Spectrum 23	0.23	2.14	32.03	41.22	0.39	1.42	1.33	0.94	20.3		100	W1/Specimen 1/Site 7

## Sheet: W6
W6	Na2O	MgO	Al2O3	SiO2	K2O	CaO	TiO2	FeO	Total	Project Path
Spectrum 1	0.17	3.68	30.85	48.29	1.01	0.83	1.23	13.94	100	W6/Specimen 1/Site 4
Spectrum 2	0.01	3.02	28.74	41.48	1	0.64	0.95	24.16	100	W6/Specimen 1/Site 4
Spectrum 5	0.23	2.31	28.12	51.88	5.68	0.5	1.1	10.17	100	W6/Specimen 1/Site 4
Spectrum 7	0.41	2.25	33.97	50.04	3.85	0.54	1.04	7.91	100	W6/Specimen 1/Site 4
Spectrum 8	0.13	3.07	34.24	47.9	2.28	0.79	0.75	10.84	100	W6/Specimen 1/Site 4
Spectrum 10	0.3	3.45	29.87	45.9	0.73	0.82	2.78	16.14	100	W6/Specimen 1/Site 4
Spectrum 11	0.09	2.99	28.62	41.31	0.88	0.6	1.73	23.77	100	W6/Specimen 1/Site 6
Spectrum 12	0.47	1.62	37.58	51.41	5.08		0.53	3.31	100	W6/Specimen 1/Site 6
Spectrum 13	0.06	3.35	32.38	49.38	2.59	0.58	1.24	10.43	100	W6/Specimen 1/Site 6
Spectrum 14	0.1	3.47	31.82	50.6	0.82	0.38	0.8	12.01	100	W6/Specimen 1/Site 6
Spectrum 15	0.48	3.22	33.38	49.21	1.7	0.45	1.11	10.45	100	W6/Specimen 1/Site 6
Spectrum 16	0.26	3.62	30.93	51.16	0.9	0.66	1.41	11.06	100	W6/Specimen 1/Site 6
Spectrum 17	0.12	3.62	32.98	48.71	0.86	0.7	1.29	11.72	100	W6/Specimen 1/Site 6
Spectrum 23	0.09	2.85	27.57	55.17	0.18	0.43	0.56	13.16	100	W6/Specimen 1/Site 9
Spectrum 24	0.16	2.43	34.79	50.7	1.23	0.37	1.22	9.1	100	W6/Specimen 1/Site 9
Spectrum 25	0.15	3.12	33.67	50.19	0.82	0.51	0.96	10.58	100	W6/Specimen 1/Site 9
Spectrum 26	0.17	2.23	30.93	51.73	0.89	0.3	1.18	12.57	100	W6/Specimen 1/Site 9
Spectrum 27	0.14	2.7	31.26	43.66	0.64	0.28	0.85	20.46	100	W6/Specimen 1/Site 9
Spectrum 28	0.14	2.25	35.22	51.54	0.81	0.47	0.88	8.69	100	W6/Specimen 1/Site 9
Spectrum 29	0.13	4.52	35.7	49.31	0.47	0.19	0.86	8.82	100	W6/Specimen 1/Site 9

## Sheet: W7
W7	Na2O	MgO	Al2O3	SiO2	P2O5	K2O	CaO	TiO2	MnO	FeO	Total	Project Path
Spectrum 1	0.18	1.95	36.95	50.12		1.98	0.42	0.54		7.85	100	W7/Specimen 1/Site 5
Spectrum 3	0.22	1.67	27.13	57		2.3	0.44	1.19		10.05	100	W7/Specimen 1/Site 5
Spectrum 4	0.26	2.41	33.77	44.71		2.94	2.97	0.92		12.01	100	W7/Specimen 1/Site 5
Spectrum 5	0.24	3.04	32.18	45		2.53	0.45	3.22		13.34	100	W7/Specimen 1/Site 5
Spectrum 6	0.23	1.89	34.07	47.3		3.37	0.45	2.51		10.18	100	W7/Specimen 1/Site 5
Spectrum 7	0.52	2.86	33.85	44.49		2.68	0.49	1.03		14.09	100	W7/Specimen 1/Site 5
Spectrum 8	0.28	2.64	29.48	49.41		2.12	0.44	0.64		15	100	W7/Specimen 1/Site 5
Spectrum 9	0.19	1.75	26.65	55.97		2.13	0.38	2.3		10.64	100	W7/Specimen 1/Site 5
Spectrum 10	0.26	1.69	33.4	50.4		2.28	0.64	1.08		10.25	100	W7/Specimen 1/Site 6
Spectrum 11	0.23	2.89	29.56	48.09		1.76	0.56	1.25		15.67	100	W7/Specimen 1/Site 6
Spectrum 12	0.34	2.1	33.7	45.76		2.64	0.6	1.73		13.13	100	W7/Specimen 1/Site 6
Spectrum 13	0.3	1.76	31.16	52.18		2.1	0.53	0.92		11.04	100	W7/Specimen 1/Site 6
Spectrum 14	0.26	2.56	35.07	47.12		2.48	0.83	0.83		10.85	100	W7/Specimen 1/Site 6
Spectrum 15	0.26	2.84	35.23	49		1.68	0.69	0.74		9.57	100	W7/Specimen 1/Site 6
Spectrum 16	0.27	3.48	33	43.55		2.01	0.61	1.31		15.78	100	W7/Specimen 1/Site 6
Spectrum 17	0.43	1.86	34.31	43.49		2.1	0.48	0.69	1.78	14.87	100	W7/Specimen 1/Site 6
Spectrum 18	0.23	2.26	32.22	50.76		2.42	0.49	0.68		10.95	100	W7/Specimen 1/Site 7
Spectrum 20	0.29	2.39	33.06	44.46		2.01	0.53	1.74		15.52	100	W7/Specimen 1/Site 7
Spectrum 21	0.14	1.54	24.23	60.67		1.64	0.34	0.64		10.79	100	W7/Specimen 1/Site 7
Spectrum 22	0.66	2.26	35.69	46.62		2.74	0.46	0.59		10.99	100	W7/Specimen 1/Site 7
Spectrum 23	0.2	2.48	33.74	47.21		2.33	0.62	1.61		11.81	100	W7/Specimen 1/Site 7
Spectrum 24	0.31	1.55	29.03	43.44	1.08	2.2	0.46	10.56		11.36	100	W7/Specimen 1/Site 7
Spectrum 25	0.31	2.3	34.42	48.49		3	0.45	1.41		9.62	100	W7/Specimen 1/Site 7

## Sheet: W9
W9	Na2O	MgO	Al2O3	SiO2	K2O	CaO	TiO2	MnO	FeO	Total	Project Path
Spectrum 1	0.12	1.72	29.95	48.33	0.32	0.49	0.74		18.34	100	W9/Specimen 1/Site 4
Spectrum 2	0.3	1.19	33.34	49.81	2.65	0.37	1.08		11.25	100	W9/Specimen 1/Site 4
Spectrum 3	0.27	1.18	31.31	56.81	0.86	0.42	1.44		7.72	100	W9/Specimen 1/Site 4
Spectrum 4	0.08	1.5	32.5	51.75	0.91	0.47	1.19		11.59	100	W9/Specimen 1/Site 4
Spectrum 6	0.14	1.31	28.04	58.15	1.29	0.41	0.77		9.89	100	W9/Specimen 1/Site 4
Spectrum 7	0.13	1.83	30.27	49.64	0.75	0.55	0.64		16.2	100	W9/Specimen 1/Site 4
Spectrum 8	0.15	1.31	28.54	53.06	0.41	0.6	1.9		14.03	100	W9/Specimen 1/Site 5
Spectrum 9	0.26	1.34	26.72	49.97	0.7	0.42	0.97		19.62	100	W9/Specimen 1/Site 5
Spectrum 10	0.18	1.45	32.63	50.5	0.84	0.61	0.91		12.88	100	W9/Specimen 1/Site 5
Spectrum 11	0.18	1.49	29.97	44.29	0.59	0.53	0.79		22.17	100	W9/Specimen 1/Site 5
Spectrum 12	0.13	1.38	27.75	46.27	0.42	0.52	0.83		22.71	100	W9/Specimen 1/Site 5
Spectrum 13	0.13	1.49	31.33	52.56	1	0.62	1.02		11.85	100	W9/Specimen 1/Site 5
Spectrum 14	0.09	1.56	29.29	57.27	0.7	0.59	0.77		9.73	100	W9/Specimen 1/Site 5
Spectrum 15	3.89	1.11	25.77	56.26	0.15	0.67	0.55		11.6	100	W9/Specimen 1/Site 6
Spectrum 16	0.25	1.21	32.05	52.88	2.4	0.53	0.8		9.88	100	W9/Specimen 1/Site 6
Spectrum 17	0.05	1.24	28.56	46.17	0.43	0.79	9.54		13.23	100	W9/Specimen 1/Site 6
Spectrum 18	0.03	2.2	27.35	50.72	0.55	0.9	0.46		17.79	100	W9/Specimen 1/Site 6
Spectrum 19	0.07	1.39	30.83	50.93	0.35	0.56	1.14		14.72	100	W9/Specimen 1/Site 6
Spectrum 20	0.09	1.23	32.93	51.22	0.6	0.56	1.1		12.26	100	W9/Specimen 1/Site 6
Spectrum 21	0.12	1.22	34.74	46.08	0.52	1.06	1.64	0.55	14.07	100	W9/Specimen 1/Site 6

## Sheet: W10
W10	Na2O	MgO	Al2O3	SiO2	P2O5	K2O	CaO	TiO2	FeO	Total	Project Path
Spectrum 1	0.07	3.48	24.57	53.42	0.56	0.91		0.7	16.29	100	W10/Specimen 1/Clay Site 1 2000x
Spectrum 2	0.14	0.67	48.11	37.01	0.74	1.44	0.3	2.29	9.31	100	W10/Specimen 1/Clay Site 1 2000x
Spectrum 3	0.7	0.67	38.47	48.18	0.61	1.73	0.23	1.19	8.23	100	W10/Specimen 1/Clay Site 1 2000x
Spectrum 4	0.23	1.01	48.14	39.04	0.74	2.19	0.44	1.16	7.04	100	W10/Specimen 1/Clay Site 1 2000x
Spectrum 6	0.03	1.22	51.2	41.1	0.71	1.01	0.5	0.23	4	100	W10/Specimen 1/Clay Site 1 2000x
Spectrum 7	0.11	1.03	43.57	37.23	0.93	2.24	0.45	6.49	7.95	100	W10/Specimen 1/Clay Site 1 2000x
Spectrum 8	0.14	0.89	40.83	44.04	0.49	4.88	0.27	1.54	6.92	100	W10/Specimen 1/Clay Site 1 2000x
Spectrum 9	0.01	0.94	47.47	39.64	0.85	2		0.84	8.27	100	W10/Specimen 1/Clay Site 2 2000x
Spectrum 10	0.02	0.81	47.3	35.09	1.01	1.29	2.45	3.11	8.92	100	W10/Specimen 1/Clay Site 2 2000x
Spectrum 11	0.16	2.89	36.81	46.47	0.64	1.8	0.2	1.9	9.14	100	W10/Specimen 1/Clay Site 2 2000x
Spectrum 12	0.15	1.55	46.32	37.84	0.92	2.08	0.34	0.76	10.05	100	W10/Specimen 1/Clay Site 2 2000x
Spectrum 13	0.13	0.99	46.34	40.08	0.96	3.14	0.31	0.59	7.45	100	W10/Specimen 1/Clay Site 2 2000x
Spectrum 14	0.16	1.17	46.71	39.59	1.25	1.95	0.43	0.79	7.96	100	W10/Specimen 1/Clay Site 2 2000x
Spectrum 15	0.08	1.18	42.16	38.18	0.69	2.39		6.17	9.16	100	W10/Specimen 1/Clay Site 2 2000x
Spectrum 16	0.25	1.81	43.8	38.39	0.51	2.51	0.38	1.15	11.21	100	W10/Specimen 1/Clay Site 3 2000x
Spectrum 17	0.1	1.2	45.96	41.17	0.47	2.25	0.35	0.88	7.62	100	W10/Specimen 1/Clay Site 3 2000x
Spectrum 18	0.39	1.41	42.48	43.5	0.51	2.16	0.27	0.88	8.39	100	W10/Specimen 1/Clay Site 3 2000x
Spectrum 19	0.21	1.49	45.43	39.79	0.71	1.67	0.35	1.14	9.22	100	W10/Specimen 1/Clay Site 3 2000x
Spectrum 20	0	1.01	36.33	49.74	0.5	1.64	0.43	2.05	8.3	100	W10/Specimen 1/Clay Site 3 2000x

## Sheet: W11
W11	Na2O	MgO	Al2O3	SiO2	P2O5	K2O	CaO	TiO2	FeO	Total	Project Path
Spectrum 1	1.23	0.42	44.29	47.01	0.31	1.58	0.17	0.56	4.43	100	W11/Specimen 1/Site 4
Spectrum 2	0.13	0.53	47.95	41.62	0.51	1.42	0.22	1.03	6.59	100	W11/Specimen 1/Site 4
Spectrum 3	0.12	0.47	42.51	47.25		1.52	1.73	0.75	5.67	100	W11/Specimen 1/Site 4
Spectrum 4	0.12	1.24	40.46	49.08	0.33	2.06	0.24	0.43	6.04	100	W11/Specimen 1/Site 4
Spectrum 5	0.17	0.48	60.8	30.52		2.11		0.95	4.97	100	W11/Specimen 1/Site 4
Spectrum 7	0.14	0.62	46.81	43.91		0.96	0.18	0.86	6.52	100	W11/Specimen 1/Site 4
Spectrum 8	0.04	0.52	45.98	44.37	0.46	1.59		1.17	5.87	100	W11/Specimen 1/Site 5
Spectrum 9	0.04	6.21	47.12	39.81		0.42	0.16	0.54	5.71	100	W11/Specimen 1/Site 5
Spectrum 10	0.07	0.56	46.27	43.31		1.18		1.35	7.26	100	W11/Specimen 1/Site 5
Spectrum 11	0.08	0.76	47.59	40.89		1.59	0.25	1.07	7.77	100	W11/Specimen 1/Site 5
Spectrum 12	0.15	0.6	30.54	59.5	0.35	1.05		3.06	4.74	100	W11/Specimen 1/Site 5
Spectrum 13	0.41	0.6	46.33	44.1	0.55	1.04		1.06	5.9	100	W11/Specimen 1/Site 5
Spectrum 14	0.06	0.21	26.9	68.76		0.43	0.14	0.52	2.99	100	W11/Specimen 1/Site 6
Spectrum 15	0.1	0.62	44.63	45.94		0.48	0.27	0.65	7.32	100	W11/Specimen 1/Site 6
Spectrum 16	0.02	0.59	55.03	37.54	0.59	0.18	0.19		5.86	100	W11/Specimen 1/Site 6
Spectrum 17	0.22	0.32	48.66	41.55	0.4	3.37	0.32	0.54	4.62	100	W11/Specimen 1/Site 6
Spectrum 18	0.29	0.62	50.47	37.88	0.65	1.13	0.53	3.49	4.95	100	W11/Specimen 1/Site 6

## Sheet: W12
W12	Na2O	MgO	Al2O3	SiO2	P2O5	K2O	CaO	TiO2	FeO	Total	Project Path
Spectrum 1	0.12	1.33	46.51	44.59		1.29	0.25	0.76	5.16	100	W12/Specimen 1/Clay Site 1 2000x
Spectrum 2	0.31	0.82	47.87	42.76	0.61	1.28	0.37	1.18	4.79	100	W12/Specimen 1/Clay Site 1 2000x
Spectrum 3	0.24	2.22	42.42	44.34	0.39	2.54	0.66	1.29	5.91	100	W12/Specimen 1/Clay Site 1 2000x
Spectrum 4	0.07	2.06	41.54	48.08		0.86	0.33	0.75	6.32	100	W12/Specimen 1/Clay Site 1 2000x
Spectrum 5	0.22	1.08	27.89	63.21		1.22	0.81	1.27	4.32	100	W12/Specimen 1/Clay Site 1 2000x
Spectrum 8	0.32	1.64	43.93	40.62	0.52	1.63	1.22	2.81	7.31	100	W12/Specimen 1/Clay Site 1 2000x
Spectrum 9	0.28	0.96	41.98	49.49		2.33	0.22	1.07	3.67	100	W12/Specimen 1/Clay Site 1 2000x
Spectrum 10	0.27	2.41	40.54	41.57	0.59	1.45		1.17	12	100	W12/Specimen 1/Clay Site 2 2000x
Spectrum 11	0.05	1.2	36.51	54.82		2.12	0.23	1.15	3.93	100	W12/Specimen 1/Clay Site 2 2000x
Spectrum 12	0.27	1.14	50.44	38.94	0.98	0.8	0.94	0.83	5.65	100	W12/Specimen 1/Clay Site 2 2000x
Spectrum 13	0.14	1.39	46.84	41.75	0.71	2.41	0.27	1.85	4.64	100	W12/Specimen 1/Clay Site 2 2000x
Spectrum 14	0.22	2.07	48.01	40.63	0.68	1.67		0.59	6.13	100	W12/Specimen 1/Clay Site 2 2000x
Spectrum 15	0.14	4.39	45.88	34.04	0.78	0.78	0.39	0.61	13	100	W12/Specimen 1/Clay Site 2 2000x
Spectrum 16	0.11	0.85	29.61	58.51	0.6	1.54	0.28	4.76	3.74	100	W12/Specimen 1/Clay Site 2 2000x
Spectrum 17	0.11	1.34	45.64	43.37		2.69		1.17	5.67	100	W12/Specimen 1/Clay Site 3 2000x
Spectrum 18	0.17	1.47	48.49	38.88	0.72	1.05		3.61	5.62	100	W12/Specimen 1/Clay Site 3 2000x
Spectrum 19	0.21	1.27	47.88	41.09	0.84	1.32	0.19	1.41	5.8	100	W12/Specimen 1/Clay Site 3 2000x
Spectrum 20	0.18	1.57	43.13	45.78		2.19	0.2	1.05	5.89	100	W12/Specimen 1/Clay Site 3 2000x
Spectrum 21	0.12	1.48	49.33	37.06	0.91	1.42		1.32	8.38	100	W12/Specimen 1/Clay Site 3 2000x
Spectrum 22	0.22	1.08	45.82	45.33	0.48	2.48		0.73	3.86	100	W12/Specimen 1/Clay Site 3 2000x

## Sheet: W14
W14	Na2O	MgO	Al2O3	SiO2	P2O5	K2O	CaO	TiO2	V2O5	FeO	Total	Project Path
Spectrum 1	0.2	1.41	42.43	46.06	0.67	2.09	0.24	2.73		4.16	100	W14/Specimen 1/Clay Site 1 2000x
Spectrum 2	0.1	3.3	40.69	42.64	0.24	1.99		1.12		9.92	100	W14/Specimen 1/Clay Site 1 2000x
Spectrum 3	0.06	0.58	48.5	43.43	0.21	0.84	0.29	0.72		5.37	100	W14/Specimen 1/Clay Site 1 2000x
Spectrum 4	0	0.39	43.41	44.29	0.36	1.37		3.55		6.63	100	W14/Specimen 1/Clay Site 1 2000x
Spectrum 5	0.05	1.26	43.52	39.52	0.38	2.24	0.27	1.6		11.16	100	W14/Specimen 1/Clay Site 1 2000x
Spectrum 6	0.08	2.74	48.06	35.72	0.54	1.7		1.44		9.72	100	W14/Specimen 1/Clay Site 2 2000x
Spectrum 7	0.14	3.73	41.43	40.2	0.56	3.07		1.11		9.77	100	W14/Specimen 1/Clay Site 2 2000x
Spectrum 8	3.17	1.02	35.65	54.15	0.45	1.53	0.29	0.79		2.95	100	W14/Specimen 1/Clay Site 2 2000x
Spectrum 9	0.51	2.06	44.8	39.34	0.57	2.08		4.19		6.46	100	W14/Specimen 1/Clay Site 2 2000x
Spectrum 10	0.33	2.29	37.21	46.78	0.39	2.78		1.4		8.82	100	W14/Specimen 1/Clay Site 2 2000x
Spectrum 11	0.05	1.73	43.79	43.5	0.44	2.87		1.25		6.38	100	W14/Specimen 1/Clay Site 3 2000x
Spectrum 12	0.02	0.84	24.33	69.84	0.38	1.15		0.66		2.77	100	W14/Specimen 1/Clay Site 3 2000x
Spectrum 13	0.03	1.73	47.2	39.72	0.49	2.22	0.38	1.25	0.34	6.63	100	W14/Specimen 1/Clay Site 3 2000x
Spectrum 14	0.04	1.4	36.7	52.23	0.47	1.07		0.63		7.46	100	W14/Specimen 1/Clay Site 3 2000x
Spectrum 15	0.34	1.42	46.66	40.54	0.7	2.51		0.66		7.16	100	W14/Specimen 1/Clay Site 3 2000x
Spectrum 16	0.06	0.84	48.91	34.42	0.74	1.04	4.08	4.1		5.81	100	W14/Specimen 1/Clay Site 3 2000x
Spectrum 17	0.39	2.31	43.93	37.64	0.68	1.42		2.52		11.11	100	W14/Specimen 1/Clay Site 3 2000x

## Sheet: W16
W16	Na2O	MgO	Al2O3	SiO2	P2O5	K2O	CaO	TiO2	FeO	Total	Project Path
Spectrum 1	0.22	1.18	40.21	46.97		1.96	0.35	0.97	8.15	100	W16/Specimen 1/Site 4
Spectrum 2	0.07	1.65	38.86	47.51		1.77	0.85	0.91	8.38	100	W16/Specimen 1/Site 4
Spectrum 3	0.14	0.82	27.07	64.2		1.17	0.71	0.74	5.15	100	W16/Specimen 1/Site 4
Spectrum 4	0.21	3.03	36.71	42.95		1.7	0.34	1.62	13.44	100	W16/Specimen 1/Site 4
Spectrum 5	0.33	1.45	35.31	41.78	0.4	1.34	1	2.06	16.34	100	W16/Specimen 1/Site 4
Spectrum 6	0.22	0.45	42.12	49.15		1.84	0.33	0.76	5.13	100	W16/Specimen 1/Site 4
Spectrum 7	0.34	1.95	36.52	45.31		1.67	0.26	1.34	12.61	100	W16/Specimen 1/Site 5
Spectrum 8	0.14	1.89	36.14	51.26		2.13	0.53	1.01	6.92	100	W16/Specimen 1/Site 5
Spectrum 9	0.31	1.91	38.64	46.58	0.27	1.37	0.41	1.07	9.44	100	W16/Specimen 1/Site 5
Spectrum 10	1.78	0.95	35.2	53.42		1.65	0.62	1.15	5.23	100	W16/Specimen 1/Site 5
Spectrum 11	0.18	1.16	35.06	53.93	0.33	0.89	0.36	1.04	7.06	100	W16/Specimen 1/Site 5
Spectrum 12	0.17	0.85	40.09	49.92		1.38	0.59	0.64	6.35	100	W16/Specimen 1/Site 5
Spectrum 13	0.25	1.01	41	50.17		1.75	0.56	0.67	4.58	100	W16/Specimen 1/Site 5
Spectrum 14	0.13	1.73	36.1	43.05		1.54	0.56	1.39	15.51	100	W16/Specimen 1/Site 6
Spectrum 15	0.24	1.35	36.8	45.64		1.63	0.59	4.1	9.64	100	W16/Specimen 1/Site 6
Spectrum 16	0.19	1.01	34.74	37.48	0.46	1.23	0.72	2.12	22.05	100	W16/Specimen 1/Site 6
Spectrum 17	0.31	0.7	40	47.64	0.35	1.07	0.52	1.56	7.84	100	W16/Specimen 1/Site 6
Spectrum 18	0.15	1.5	34.64	53.55		1.77	0.28	0.98	7.13	100	W16/Specimen 1/Site 6
Spectrum 20	0.5	1.61	37.01	43.89		1.18	0.61	1.96	13.24	100	W16/Specimen 1/Site 6
Spectrum 21	0.13	0.78	26.31	58.28		1.23	0.72	1.97	10.57	100	W16/Specimen 1/Site 6

## Sheet: W35
W35	Na2O	MgO	Al2O3	SiO2	P2O5	K2O	CaO	TiO2	FeO	Total	Project Path
Spectrum 1	0.13	1.05	36.32	49.51		1.04	0.27	2.79	8.89	100	W35/Specimen 1/Clay Site 1 2000x
Spectrum 2	0.19	0.95	38.2	46.67		0.82	0.59	3.22	9.37	100	W35/Specimen 1/Clay Site 1 2000x
Spectrum 3	0.96	1.04	34.88	49.28		1.11	0.59	1.75	10.39	100	W35/Specimen 1/Clay Site 1 2000x
Spectrum 4	0.36	0.79	32.16	53.41		5.04	0.18	1.36	6.69	100	W35/Specimen 1/Clay Site 1 2000x
Spectrum 6	0.12	0.87	35.58	50.76		1.34	0.2	1.94	9.19	100	W35/Specimen 1/Clay Site 1 2000x
Spectrum 7	0.16	1.1	37	48.45		0.67	0.23	2.65	9.75	100	W35/Specimen 1/Clay Site 1 2000x
Spectrum 8	0.13	0.41	42.15	43.22		0.55	0.23	0.95	12.36	100	W35/Specimen 1/Clay Site 2 2000x
Spectrum 9	0.18	0.35	38.64	39.36		0.38	0.21	2.14	18.74	100	W35/Specimen 1/Clay Site 2 2000x
Spectrum 10	0.45	0.58	36.87	49.13		1.06	0.29	1.63	10	100	W35/Specimen 1/Clay Site 2 2000x
Spectrum 11	0.17	0.57	40.87	45.48		0.53	0.2	2.33	9.85	100	W35/Specimen 1/Clay Site 2 2000x
Spectrum 12	0.4	0.48	38.43	45.62		1.22	0.25	2.22	11.39	100	W35/Specimen 1/Clay Site 2 2000x
Spectrum 13	0.17	0.52	37.36	40.76		0.44	0.25	1.39	19.1	100	W35/Specimen 1/Clay Site 2 2000x
Spectrum 14	0.14	0.54	38.45	43.62		0.5	0.26	5.22	11.25	100	W35/Specimen 1/Clay Site 3 2000x
Spectrum 15	0.11	0.84	35.46	39.41	0.37	0.37	0.28	0.91	22.25	100	W35/Specimen 1/Clay Site 3 2000x
Spectrum 16	0.14	0.98	37.42	46.08		0.45	0.32	1.91	12.69	100	W35/Specimen 1/Clay Site 3 2000x
Spectrum 17	0.26	0.83	36.11	49.15		1.17	0.3	1.94	10.25	100	W35/Specimen 1/Clay Site 3 2000x
Spectrum 18	0.24	0.82	36.86	45.99		0.65	0.42	3.45	11.57	100	W35/Specimen 1/Clay Site 3 2000x
Spectrum 19	0.1	0.45	41.35	45.14		0.39	0.34	1.52	10.7	100	W35/Specimen 1/Clay Site 3 2000x

[truncated: 2 more sheets: W45, W52]
